# Supplementary material for: Enhanced Systemic Antitumour Immunity by Hypofractionated Radiotherapy and Anti-PD-L1 Therapy in Dogs with Pulmonary Metastatic Oral Malignant Melanoma
Source: Cancers (Basel). 2023 Jun 1;15(11):3013. doi: 10.3390/cancers15113013 (PMC10252299; doi:10.3390/cancers15113013)
Supplement: Supplementary file 1 [file cancers-15-03013-s001.zip]

Archive with 1 entries (1 files):
- cancers-2361873-supplementary.pdf
